# Supplementary material for: Is It Possible to Mitigate Fear of Fireworks in Dogs? A Study on the Behavioural and Physiological Effects of a Psychoactive Supplement
Source: Animals (Basel). 2024 Mar 28;14(7):1025. doi: 10.3390/ani14071025 (PMC11010855; doi:10.3390/ani14071025)
Supplement: Supplementary file 1 [file animals-14-01025-s001.zip]

Archive with 1 entries (1 files):
- animals-2904313-supplementary.pdf
